# Supplementary material for: Combined mRNA expression levels of members of the urokinase plasminogen activator (uPA) system correlate with disease-associated survival of soft-tissue sarcoma patients
Source: BMC Cancer. 2011 Jun 25;11:273. doi: 10.1186/1471-2407-11-273 (PMC3152967; doi:10.1186/1471-2407-11-273)
Supplement: Additional file 1 — Median mRNA values of the uPAR system components in the different histological STS subtypes. This file contains additional information on the mRNA expression pattern in the seven histological tumor subtypes of the STS patient cohort. [file 1471-2407-11-273-S1.XLS]

## Sheet: Tabelle1
Additional file 1. Median mRNA values of the uPAR system components in the different histological STS subtypes.
Histological subtype	No. cases	uPA median	PAI-1 median	uPAR median	uPAR-del4/5 median
LS	18	0.14	0.47	0.06	0
MFH	17	0.63	1.11	0.52	0.006
FS	3	0.41	0.97	0.57	0.013
RMS	6	0.13	1.57	0.84	0.013
LMS	17	0.43	1.44	0.61	0.009
NS	7	0.02	0.01	0.01	0
Syn	10	0.14	0.21	0.22	0.004
Abbreviations: LS – liposarcoma, MFH – malignant fibrous histiocytoma, FS – fibrosarcoma, RMS – rhabdomyosarcoma,
LMS – leiomyosarcoma, NS – neurogenic sarcoma, Syn – synovial sarcoma
